# Supplementary material for: Physicochemical Properties and Gut Microbiota-Regulating Activities of Macromolecules from Fresh and Dried Biyang Flower Shiitake Mushrooms: A Comparative Study Integrating 16S rRNA Sequencing and Untargeted Metabolomics
Source: Nutrients. 2026 Jul 13;18(14):2289. doi: 10.3390/nu18142289 (PMC13415118; doi:10.3390/nu18142289)
Supplement: Supplementary file 1 [file nutrients-18-02289-s001.zip]

Archive with 1 entries (1 files):
- nutrients-4398951-supplementary.pdf
